# Supplementary material for: Seasonal Changes in Performance Metrics, Hormonal, Hematological, and Biochemical Markers Among Semi-Professional Soccer Players: Implications for Training and Recovery
Source: J Funct Morphol Kinesiol. 2025 Apr 27;10(2):147. doi: 10.3390/jfmk10020147 (PMC12101407; doi:10.3390/jfmk10020147)
Supplement: Supplementary file 1 [file jfmk-10-00147-s001.zip]

Archive with 2 entries (2 files):
- Tables S1.pdf
- Tables S2.pdf
